# Supplementary material for: Assessing effectiveness of ABCDE Framework for teaching condylar fracture reduction in dental education: a mixed methods study
Source: BMC Med Educ. 2025 Jul 31;25:1129. doi: 10.1186/s12909-025-07705-7 (PMC12312604; doi:10.1186/s12909-025-07705-7)
Supplement: Supplementary file 2 — Supplementary Material 2. [file 12909_2025_7705_MOESM2_ESM.xlsx]

## Sheet: Supplementary Material 1
All user flow paths with_IDs
Initial_reaction	Enhancement	Recommendation	NPS_category	user_IDs	count	percentage_%	cumulative_percentage_%
Active Exploration	Interest Driven	High Practicality	Promoters	13, 29, 32	3	8.33333	8.33333
Active Exploration	Positive Evaluation	High Practicality	Promoters	15, 35	2	5.55556	13.8889
Positive Evaluation	Interest Driven	High Practicality	Passives	07, 17	2	5.55556	19.4444
Positive Evaluation	Interest Driven	High Practicality	Promoters	25, 36	2	5.55556	25
Positive Evaluation	Positive Evaluation	Positive Evaluation	Promoters	02, 11	2	5.55556	30.5556
Active Exploration	Thinking and Practice Improvement	Interest and Memory	Promoters	16	1	2.77778	33.3333
No Clear Response	Interest Driven	High Practicality	Promoters	31	1	2.77778	36.1111
No Clear Response	Knowledge Enhancement	High Practicality	Detractors	22	1	2.77778	38.8889
No Clear Response	Positive Evaluation	No Clear Reason	Passives	14	1	2.77778	41.6667
Positive Evaluation	Enhanced Interaction	Complete Knowledge System	Passives	10	1	2.77778	44.4444
Positive Evaluation	Enhanced Interaction	High Practicality	Passives	18	1	2.77778	47.2222
Positive Evaluation	Enhanced Interaction	Positive Evaluation	Passives	23	1	2.77778	50
Positive Evaluation	Enhanced Interaction	Positive Evaluation	Promoters	26	1	2.77778	52.7778
Positive Evaluation	Interest Driven	Interest and Memory	Detractors	19	1	2.77778	55.5556
Positive Evaluation	Interest Driven	Interest and Memory	Promoters	12	1	2.77778	58.3333
Positive Evaluation	Interest Driven	No Clear Reason	Passives	27	1	2.77778	61.1111
Positive Evaluation	Interest Driven	Novel Teaching Model	Passives	34	1	2.77778	63.8889
Positive Evaluation	Knowledge Enhancement	High Practicality	Promoters	5	1	2.77778	66.6667
Positive Evaluation	Knowledge Enhancement	Novel Teaching Model	Promoters	20	1	2.77778	69.4444
Positive Evaluation	Knowledge Enhancement	Positive Evaluation	Detractors	8	1	2.77778	72.2222
Positive Evaluation	Positive Evaluation	High Practicality	Promoters	9	1	2.77778	75
Positive Evaluation	Teaching Mode Optimization	Interest and Memory	Detractors	28	1	2.77778	77.7778
Positive Evaluation	Teaching Mode Optimization	Positive Evaluation	Promoters	30	1	2.77778	80.5556
Teaching Adaptation	Enhanced Interaction	Novel Teaching Model	Promoters	21	1	2.77778	83.3333
Teaching Adaptation	Interest Driven	High Practicality	Promoters	33	1	2.77778	86.1111
Thinking Questions	Interest Driven	Complete Knowledge System	Promoters	6	1	2.77778	88.8889
Thinking Questions	Knowledge Enhancement	No Clear Reason	Passives	3	1	2.77778	91.6667
Thinking Questions	No Clear Effect	No Clear Reason	Detractors	1	1	2.77778	94.4444
Thinking Questions	No Clear Effect	No Clear Reason	Passives	24	1	2.77778	97.2222
Thinking Questions	Thinking and Practice Improvement	Novel Teaching Model	Promoters	4	1	2.77778	100
